# Supplementary material for: Have Policies Tackled Gender Inequalities in Health? A Scoping Review
Source: Int J Environ Res Public Health. 2021 Jan 5;18(1):327. doi: 10.3390/ijerph18010327 (PMC7796005; doi:10.3390/ijerph18010327)
Supplement: Supplementary file 1 [file ijerph-18-00327-s001.zip]

Archive with 3 entries (3 files):
- Supplementary files 1,2 and 3/Supplementary File 1. Search Strategies.docx
- Supplementary files 1,2 and 3/Supplementary File 2. Policies.docx
- Supplementary files 1,2 and 3/Supplementary File 3. Recommendations.docx
